# Supplementary material for: Evaluation of the adverse events following immunization surveillance system, Ghana, 2019
Source: PLoS One. 2022 Mar 1;17(3):e0264697. doi: 10.1371/journal.pone.0264697 (PMC8887767; doi:10.1371/journal.pone.0264697)
Supplement: S1 Dataset — (XLSX) [file pone.0264697.s001.xlsx]

## Sheet: Yearly AEFI trends
NATIONAL AEFI REPORT PER YEAR
Year	AEFI
y2014	10
y2015	20
y2016	41
y2017	391
y2018	1820
AEFI TRENDS, NATIONAL, REGIONAL AND DISTRICT, 2014-2018
Year	National	Greater Accra Region	Ga East District
2014	10		3
2015	20	3	0
2016	41	15	0
2017	391	12	4
2018	1820	216	9
		Distribution of AEFI by Regions in 2018
Region	AR	BA	CR	ER	GR	NR	UE	UW	VR	WR
2018	170	178	378	212	272	167	152	41	163	80

## Sheet: Causality assessment
	Cause specific outcomes of investigated AEFI cases; 2016 to 2018
	Vaccine product-related	Vaccine quality-related	Immunization error-related	Indeterminate	Coincidental	Unclassifiable
2016	11	10	7	0	14	11
2017	44	0	42	0	38	29
2018	39	26	23	0	22	22
Total	99	36	72	0	72	63
	· Proportion of reported case investigated
YEAR	Total cases	cases investigated	cases causally assessed	proportion causally assessed
2014	10
2015	20
2016	41	53	53	1
2017	391	244	153	0.627
2018	1820	179	122	0.682

## Sheet: Dist.Timeliness and completness
GA EAST DISTRICT
Year	Completeness	Timeliness
2016	81.5	69.6
2017	92.8	85.2
2018	99.3	94.1

## Sheet: Regional AEFI Data
TOTAL-100 reports
Complete reports - 27 (27%)
Incomplete reports - 73 (73%)
-one missing variable – 36
- two missing variables – 26
- three missing variables – 9
- four missing variables – 2
Data with district endorsement =54
27- Fully complete
19- one missing variable
8- two missing variables
Data without district endorsement =46
17- one missing variable
18- two missing variables
9- three missing variables
2- four missing variables
Common missing variables; -district reporter details
-address
- case summary
- treatment given for AEFI
- outcome of AEFI

## Sheet: Reasons for underreporting
Reason	Frequency n (%)
No feedback from care givers	16 (100%)
Fear of victimization	16 (100%)
Work overload/lack of motivation	12 (75%)
Recovery of victim after management	10 (63%)
Unavailability of forms	2 (13%)

## Sheet: other analysis
	· Proportion of reported case investigated
YEAR	Total cases	cases investigated	cases causally assessed															Age distribution of the of reported cases
2014	10																	AGE GROUP (months)	PROPORTION(%)
2015	20																	0 to 6	38
2016	41	53	17	100														7 to 12	11.1
2017	391	244	12	62.4														13-24	22.3
2018	1820	179	11	9.83														25 to 36	16.4
																		37 to 48	8.2
																		49 to 60	2.7
	Contribution of campaign and routine AEFI reports from 2014 to 2018
Year	Routine cases	Measles/Rubella campaign	Yellow fever campaign
2014	10	0	0
2015	20	0	0
2016	41	0	0
2017	391	0	0
2018	688	673	459
	Proportion of serious cases.
Year	Serious cases	Non Serious cases	Total AEFI cases	% of serious cases	% of cases investigated
2014
2015
2016	11	36	53	6.15
2017	12	232	244	4.9
2018	11	168	179	32
AEFI rates per 100,000 surviving infants (for routine vaccination only) from 2014 to 2018
Year	AEFI cases	#Surviving infants	10/100,000 surviving infants
2014	10	1.02458e+06	0.98
2015	20	1.04815e+06	1.91
2016	41	1.07186e+06	3.83
2017	391	1.09568e+06	35.69
2018	688	1.11962e+06	61.45
Age distribution of the of reported cases
AGE GROUP (months)	PROPORTION(%)
0 to 6	38
7 to 12	11.1
13-24	22.3
25 to 36	16.4
37 to 48	8.2
49 to 60	2.7
